# Supplementary material for: Nonlinear Optical Properties in an Epitaxial YbFe2O4 Film Probed by Second Harmonic and Terahertz Generation
Source: Materials (Basel). 2023 Feb 28;16(5):1989. doi: 10.3390/ma16051989 (PMC10004718; doi:10.3390/ma16051989)
Supplement: Supplementary file 1 [file materials-16-01989-s001.zip]

Archive with 1 entries (1 files):
- materials-2239104-supplementary.pdf
